# Supplementary material for: Europe-wide reassessment of Dictyocoela (Microsporidia) infecting native and invasive amphipods (Crustacea): molecular versus ultrastructural traits
Source: Sci Rep. 2018 Jun 12;8:8945. doi: 10.1038/s41598-018-26879-3 (PMC5997659; doi:10.1038/s41598-018-26879-3)
Supplement: Supplementary file 2 — Supplementary Dataset [file 41598_2018_26879_MOESM2_ESM.xlsx]

## Sheet: Supplementary Table S1
Europe-wide reassessment of Dictyocoela (Microsporidia) infecting native and invasive amphipods (Crustacea): molecular versus ultrastructural traits Karolina Bacela-Spychalska, Piotr Wróblewski, Tomasz Mamos, Michał Grabowski, Thierry Rigaud, Remi Wattier, Tomasz Rewicz, Alicja Konopacka, Mykola Ovcharenko
Supplementary Table S1. A list of the all the sample sites used during the study, with host species indicated and the presence of Dictyocoela species along with prevalence. Sites where no Dictyocoela spp. were found are indicated by N in the site number (no); long. - longitute; lat. - latitude; year - year of sampling; F- fresh material; M-material preserved in ETOH (96%) directly after collectio…
										Dictyocoela species: Db - D. berillonum, Dm - D. muelleri, Dd - D. duebenum, Dr - D. roeselum, DspN - Dictyocoela sp. N
no	host species	site	drainage	country	long.	lat.	year	scanned	infected	Db	Db%	Dm	Dm%	Dd	Dd%	Dr	Dr%	DspN	DspN%	other	F/M
1	Gammarus aeqicauda	Yahorlytska Bay in Pokrovka	Black Sea	Ukraine	46.4781	31.7107	2009	25	4			1	4							2	F
2	Dikerogammarus haemobaphes	Stebleevsky Liman, Dnieper	Dnieper	Ukraine	46.6135	32.5143	2009	49	4	2	4.08163	1	2.04082							1	F
2	Dikerogammarus villosus	Stebleevsky Liman	Dnieper	Ukraine	46.6024	32.5448	2009	25	1											1	F
3	Dikerogammarus villosus	Solonets lake near Oleksandrivka	Dnieper	Ukraine	46.6158	32.0966	2011	48	1	1	2.08333										M
3	Pontogammarus maeticus	Solonets lake near Oleksandrivka	Dnieper	Ukraine	46.6268	32.0897	2009	25	0												F
4	Dikerogammarus villosus	Dniestrovskij Liman in Owidiopol	Dniester	Ukraine	46.257	30.4191	2009	72	6	4	5.55556			2	2.77778						F
5	Pontogammarus robustoides	Dniestrovskij Liman in Krasna Kosa	Dniester	Ukraine	46.3324	30.1012	2009	8	1			1	12.5								F
6	Dikerogammarus villosus	Sasyk (Kunduk) Lake near Primorskoje	NatWest	Ukraine	45.5401	29.655	2011	48	7	6	12.5									1	M
7	Gammarus balcanicus	stream in Oniskine	Southern Bug	Ukraine	48.141	30.3262	2009	25	2							2	8				F
8	Gammarus varsoviensis	Teteriv river near Blidcha	Dnieper	Ukraine	50.8436	29.8119	2009	25	1			1	4								F
9	Gammarus varsoviensis	Tal river	Dnieper	Ukraine	50.8894	29.983	2009	25	7			2	8							5	F
10	Pontogammarus robustoides	Kievski Reservoir near Strakholissia	Dnieper	Ukraine	51.0676	30.3907	2009	24	1	1	4.16667										F
11	Gammarus varsoviensis	Stochid river near Lubiashov	Dnieper	Ukraine	51.7357	25.4937	2009	25	2							2	8				F
12	Gammarus varsoviensis	Prypec-Bug Canal	Dnieper / Vistula	Belarus	52.0852	24.4255	2010	25	3			3	12								F
13	Dikerogammarus haemobaphes	Bug in Pratulin	Vistula	Poland	52.1722	23.4311	2004	15	5	1	6.66667	1	6.66667							3	M
14	Dikerogammarus haemobaphes	Zegrzynski Reservoir in Zegrze (Bug)	Vistula	Poland	52.4587	21.0302	2008	nd	5	2	nd	2	nd							1	M
14	Dikerogammarus villosus	Zegrzynski Reservoir in Zegrze (Bug)	Vistula	Poland	52.4587	21.0302	2008	63	27	2	3.1746									25	M
14	Echinogammarus ischnus	Zegrzynski Reservoir in Zegrze (Bug)	Vistula	Poland	52.4587	21.0302	2008	82	10	1	1.21951							8	9.7561	1	M
14	Pontogammarus robustoides	Zegrzynski Reservoir in Zegrze (Bug)	Vistula	Poland	52.4587	21.0302	2008	nd	5	2	nd	3	nd								M
15	Dikerogammarus haemobaphes	Vistula in Gora Kalwaria	Vistula	Poland	51.9909	21.2364	2009	46	14	12	26.087									2	M
15	Dikerogammarus haemobaphes	Vistula in Gora Kalwaria	Vistula	Poland	51.9909	21.2364	2002	nd	2	2	nd										M
16	Gammarus balcanicus	stream in Bieszczady Mt	Vistula	Poland	49.0598	22.7137	2008	nd	2							2	nd				F
17	Gammarus fossarum	stream Struga Dobieszkowska	Vistula	Poland	51.8494	19.5922	2008	25	2							1	4			1	F
18	Dikerogammarus haemobaphes	Masurian Lakes	Vistula	Poland	53.7969	21.6372	2002	15	5	1	6.66667									4	M
18	Pontogammarus robustoides	Masurian Lakes	Vistula	Poland	53.7969	21.6372	2008	48	4	3	6.25									1	M
19	Dikerogammarus haemobaphes	Vistula Lagoon	Vistula	Poland	54.3243	19.5195	2000	24	2	2	8.33333										M
20	Dikerogammarus haemobaphes	Oder in Czelin - Porzecze	Oder	Poland	52.7333	14.3785	2001	32	8	6	18.75									2	M
21	Dikerogammarus haemobaphes	Oder in Pławidło	Oder	Poland	52.4401	14.5811	2001	23	6	5	21.7391	1	4.34783								M
21	Dikerogammarus villosus	Oder in Pławidło	Oder	Poland	52.4367	14.5772	2006	45	0												M
22	Dikerogammarus haemobaphes	Oder in Brody	Oder	Poland	52.0552	15.4302	2005	48	4	4	8.33333										M
23	Echinogammarus trichiatus	Mittellandkanal in Wilhelmsdorf	Mittelland Canal	Germany	52.3891	9.35703	2010	15	2	1	6.66667									1	F
23	Dikerogammarus villosus	Mittellandkanal in Wilhelmsdorf	Rhine	Germany	52.3891	9.35703	2010	24	0												F
24	Echinogammarus berilloni	Aa River near Munster	Ems	Germany	51.9421	7.59485	2011	nd	2					1	nd					1	F
25	Echinogammarus trichiatus	Ijssel in Deventer, Rhine tributary	Rhine	Netherlands	52.2388	6.15999	2010	20	3	2	10									1	F
26	Dikerogammarus villosus	Rhine in Chalampe	Rhine	France	47.8143	7.546	2011	156	19	1	0.641026									18	M
26	Gammarus roeselli	Rhine in Chalampe	Rhine	France	47.8143	7.546	2002	36	6							2	5.55556			4	M
26	Dikerogammarus villosus	Rhine in Chalampe	Rhine	France	47.8143	7.546	2008	46	21											21	M
27	Dikerogammarus villosus	Bielersee	Rhine	Switzerland	47.1071	7.2187	2011	48	2			2	4.16667								M
28	Dikerogammarus villosus	Neuchatelsee	Rhine	Switzerland	46.9239	6.95378	2011	52	32			1	1.92308							31	M
29	Dikerogammarus villosus	Zugersee	Rhine	Switzerland	47.1801	8.46735	2011	48	3			2	4.16667							1	M
30	Dikerogammarus villosus	Zurichsee	Rhine	Switzerland	47.2513	8.62662	2011	48	17			2	4.16667							15	M
31	Dikerogammarus villosus	Greifensee	Rhine	Switzerland	47.3606	8.65395	2011	48	1			1	2.08333								M
32	Gammarus roeselli	Amerisee	Alps	Germany	48.0766	11.1339	2011	nd	2			2	-								F
33	Dikerogammarus bispinosus	Danube in Budapest	Danube	Hungary	47.5183	19.0423	2012	nd	1			1	-								M
33	Dikerogammarus villosus	Danube in Budapest	Danube	Hungary	47.5183	19.0423	2012	36	1											1	M
N1	Dikerogammarus haemobaphes	Danube in Vien	Danube	Austria	48.2981	16.3468	2003	11	0												M
N2	Gammarus fossarum	stream near Treffen	Danube	Austria	46.6996	13.8242	2011	25	5											5	M
N3	Dikerogammarus haemobaphes	Traunsee	Danube	Austria	47.9008	13.7686	2011	24	0												M
N4	Dikerogammarus villosus	Traunsee	Danube	Austria	47.9008	13.7686	2011	48	0												M
N5	Dikerogammarus villosus	Drava river	Danube	Croatia	46.177	17.0073	2011	48	0												M
N6	Dikerogammarus villosus	Lac du Bourget in Chatillon	Rhone	France	45.6511	5.87373	2007	48	0												M
N7	Dikerogammarus villosus	Lake Geneva	Rhone	France	46.3599	6.42686	2008	55	0												M
N7	Echinogammarus ischnus	Lake Geneva	Rhone	France	46.3599	6.42686	2008	40	0												M
N8	Dikerogammarus villosus	Bodensee in Uberlingersee	Rhine	Germany	47.7481	9.13661	2007	48	0												M
N9	Dikerogammarus villosus	Canal Elbe-Havel in Brandenburg	Mittelland Canal	Germany	52.4157	12.4942	2010	20	12											12	F
N9	Echinogammarus trichiatus	Canal Elbe-Havel in Brandenburg	Mittelland Canal	Germany	52.4157	12.4942	2010	10	0												F
N10	Dikerogammarus villosus	Mittelland Kanal in Wunstorf	Mittelland Canal	Germany	52.4006	9.46282	2007	44	0												M
N11	Echinogammarus trichiatus	Mittellandkanal in Haldensleben	Mittelland Canal	Germany	52.3017	11.3711	2010	15	0												F
N12	Echinogammarus trichiatus	Mittellandkanal Korallstrasse near Recke	Mittelland Canal	Germany	52.3608	7.75931	2010	15	0												F
N13	Dikerogammarus villosus	Mittellandkanal near Hörstel	Rhine	Germany	52.3082	7.62716	2010	24	1											1	F
N13	Echinogammarus trichiatus	Mittellandkanal near Hörstel	Mittelland Canal	Germany	52.3082	7.62716	2010	5	0												F
N14	Dikerogammarus haemobaphes	Starnbergersee	Danube	Germany	47.9734	11.3518	2011	23	0												M
N15	Dikerogammarus haemobaphes	Balaton Lake in Tihany	Danube	Hungary	46.9139	17.8935	2007	24	0												M
N16	Dikerogammarus bispinosus	Danube river in Nagymaros river	Danube	Hungary	47.7856	18.9599	2011	12	2											2	M
N16	Dikerogammarus villosus	Danube river in Nagymaros river	Danube	Hungary	47.7856	18.9599	2011	46	1											1	M
N17	Dikerogammarus villosus	Bilancino lake, near Florence	Po	Italy	43.9725	11.2693	2010	48	0												M
N18	Dikerogammarus villosus	Lago di Garda in Nago di Torbola	Po	Italy	45.8737	10.8673	2011	48	1											1	M
N19	Dikerogammarus villosus	Lago d'Iseo	Po	Italy	45.666	10.0634	2011	49	2											2	M
N20	Dikerogammarus villosus	Ijssel in Deventer, Rhine tributary	Rhine	Netherlands	52.2388	6.15999	2010	24	1											1	F
N21	Dikerogammarus villosus	Bug in Gnojno	Vistula	Poland	52.2801	23.1634	2006	45	7											7	M
N22	Dikerogammarus villosus	Bug in Nur	Vistula	Poland	52.6664	22.322	2006	45	27											27	M
N23	Echinogammarus ischnus	Bug in Tonkiele	Vistula	Poland	52.4147	22.5608	2003	43	2											2	M
N24	Dikerogammarus villosus	Bug in Zegrze	Vistula	Poland	52.4587	21.0302	2006	45	3											3	M
N25	Pontogammarus robustoides	Nogat in Jarowa	Vistula	Poland	53.912	18.8806	2002	48	0												M
N26	Dikerogammarus villosus	Oder in Leszkowice	Oder	Poland	51.6183	16.3331	2006	45	0												M
N27	Dikerogammarus villosus	Oder in Zdzieszowice	Oder	Poland	50.4117	18.1077	2009	72	14											14	M
N28	Dikerogammarus haemobaphes	Oder River in Ognica	Oder	Poland	53.0822	14.368	2005	48	0												M
N29	Pontogammarus robustoides	Szczecin Lagoon in Kopice (Oder)	Oder	Poland	53.6972	14.543	2005	48	0												M
N30	Echinogammarus ischnus	Vistula in Świbno	Vistula	Poland	54.3333	18.9368	2009	38	0												M
N31	Dikerogammarus villosus	Vistula in Wyszogrod	Vistula	Poland	52.3842	20.1866	2008	46	8											8	M
N32	Echinogammarus ischnus	Vistula River close to Osa mouth	Vistula	Poland	53.5528	18.7637	2005	48	0												M
N33	Pontogammarus robustoides	Vistula Śmiała	Vistula	Poland	54.3525	18.7851	2000	18	0												M
N34	Dikerogammarus haemobaphes	Don in Shilovo	Don	Russia	51.5417	39.0796	2010	12	0												M
N35	Dikerogammarus haemobaphes	Moskva river	Volga	Russia	55.7478	37.6146	nd	12	1											1	M
N36	Dikerogammarus villosus	Vah in Borcice	Danube	Slovakia	48.9757	18.1506	2011	48	0												M
N37	Dikerogammarus villosus	Bodensee in Horhein	Rhine	Switzerland	47.6728	8.83593	2007	48	0												M
N38	Gammarus fossarum	Lake Thun	Rhine	Switzerland	46.7039	7.65761	2011	25	1											1	M
N39	Dikerogammarus villosus	Lake Geneva	Rhone	Switzerland	46.366	6.3035	2011	48	35											35	M
N40	Dikerogammarus villosus	Murtensee	Rhine	Switzerland	46.9246	7.03743	2011	52	4											4	M
N41	Dikerogammarus haemobaphes	Durngol liman	Turkey	Turkey	41.3163	28.6206	2007	24	0												M
N41	Dikerogammarus villosus	Durngol liman	Turkey	Turkey	41.3163	28.6206	2007	72	0												M
N42	Dikerogammarus villosus	Grafham Water, Cambridgeshire	UK	UK	-0.324	52.2918	2010	52	0												M
N43	Dikerogammarus haemobaphes	Akkarzhanka river	Akkarzhanka	Ukraine	46.3471	30.595	2009	12	0												F
N44	Pontogammarus maeticus	Black Sea	Black Sea	Ukraine	46.4856	31.6391	2009	25	0												F
N45	Pontogammarus maeticus	Bugskiy Liman in Lymany	Dnieper	Ukraine	46.7452	31.9461	2009	24	0												F
N46	Dikerogammarus haemobaphes	canal in the Crimea Peninsula	Crimea	Ukraine	46.1828	33.5432	2011	18	0												M
N47	Dikerogammarus villosus	Danube in Old Necrasivka	Danube	Ukraine	45.3371	28.9554	2011	48	0												M
N48	Echinogammarus trichiatus	Dnieper delta in Vasilevla	Dnieper	Ukraine	46.5333	31.7838	2009	25	0												F
N49	Obesogammarus crassus	Dnieper delta in Vasilevla	Dnieper	Ukraine	46.5333	31.7838	2009	6	0												F
N50	Dikerogammarus villosus	Dnieper in Cherson	Dnieper	Ukraine	46.6028	32.5827	2009	72	9											9	F
N50	Echinogammarus ischnus	Dnieper in Cherson	Dnieper	Ukraine	46.6028	32.5827	2009	24	0												F
N50	Echinogammarus trichiatus	Dnieper in Cherson	Dnieper	Ukraine	46.6028	32.5827	2009	24	0												F
N51	Dikerogammarus haemobaphes	Dnieper in Zaporozhye	Dnieper	Ukraine	47.7917	35.1257	2009	7	0												F
N51	Dikerogammarus villosus	Dnieper in Zaporozhye	Dnieper	Ukraine	47.7917	35.1257	2009	79	4											4	F
N51	Echinogammarus ischnus	Dnieper in Zaporozhye	Dnieper	Ukraine	47.7917	35.1257	2009	24	0												F
N52	Dikerogammarus haemobaphes	Dniester in Jampol	Dniester	Ukraine	48.2401	28.2964	2011	17	0												M
N53	Dikerogammarus haemobaphes	Dniester in Mayaki	Dniester	Ukraine	46.4128	30.2605	2011	18	0												M
N54	Dikerogammarus haemobaphes	Donets in Starodubivka	Don	Ukraine	48.8915	37.8011	2011	24	0												M
N54	Dikerogammarus villosus	Donets in Starodubivka	Don	Ukraine	48.8915	37.8011	2011	8	0												M
N55	Echinogammarus ischnus	Kievski Reservoir near Strakholissia	Dnieper	Ukraine	51.0676	30.3907	2009	24	0												F
N56	Gammarus varsoviensis	Konka river (Kynska) in Dymitrovka	Dnieper	Ukraine	47.6957	35.5792	2009	25	0												F
N57	Dikerogammarus haemobaphes	Krasnopavlivski Reservoir, canal Dnieper-Donbas	Dnieper	Ukraine	49.0971	36.4268	2011	12	0												M
N58	Gammarus lacustris	Prypyat river near Liubiaz	Dnieper	Ukraine	51.8482	25.4723	2009	25	2											2	F
N58	Gammarus varsoviensis	Prypyat river near Liubiaz	Dnieper	Ukraine	51.8482	25.4723	2009	25	0												F
N59	Dikerogammarus haemobaphes	Saksahan river	Dnieper	Ukraine	48.3534	33.8621	2009	12	0												F
N60	Dikerogammarus haemobaphes	Southern Bug river	Dnieper	Ukraine	48.1699	30.4496	2009	24	2											2	F
N61	Dikerogammarus haemobaphes	stream in Kerch	Crimea	Ukraine	45.1866	35.4718	2011	24	0												M
N62	Gammarus aeqicauda	Tullhulskyi Liman in Chervona Ukrainka	Black Sea	Ukraine	46.7355	31.1816	2009	8	2											2	F
								3862	399	61		27		3		9		8		290

## Sheet: Supplementary Table S2
Europe-wide reassessment of Dictyocoela (Microsporidia) infecting native and invasive amphipods (Crustacea): molecular versus ultrastructural traits Karolina Bacela-Spychalska, Piotr Wróblewski, Tomasz Mamos, Michał Grabowski, Thierry Rigaud, Remi Wattier, Tomasz Rewicz, Alicja Konopacka, Mykola Ovcharenko
Supplementary Table S2. A list of sequences used in the study: gained in this study and from GenBank, with site indication, host species and reference. The clades and consensus MOTU’s are also indicated where possible.
sequence code or GenBank Accession number	reference	parasite name after the author	host	site name	site / area number that corresponds to Fig. 1	country	haplotype 525bp SSU rDNA	clade 525bp SSU rDNA	SSU_ITS_LSU haplotype	consensus MOTU	haplotype full SSU	haplotype ITS	haplotype partial LSU
GaeqM34	this study	Dictyocoela muelleri	Gammarus aequicauda	Yahorlytska Bay	1	Ukraine	S5	-	M13	D. muelleri	SSU27	ITS11	LSU21
DhaeM22	this study	Dictyocoela muelleri	Dikerogammarus haemobaphes	Stableevsky Liman, Dnieper	2	Ukraine	S4	-	M10	D. muelleri	SSU22	ITS11	LSU19
DUDC3	this study	Dictyocoela berillonum	Dikerogammarus haemobaphes	Stableevsky Liman, Dnieper	2	Ukraine	SB1	B	B10	D. berillonum	SSU5	ITS1	LSU3
DUDC7	this study	Dictyocoela berillonum	Dikerogammarus haemobaphes	Stableevsky Liman, Dnieper	2	Ukraine	SB1	B	B11	D. berillonum	SSU5	ITS1	LSU1
TBQ24-36	this study	Dictyocoela berillonum	Dikerogammarus villosus	Lake Solonets	3	Ukraine	SB1	B	B11	D. berillonum	SSU5	ITS1	LSU1
UA029A/67	this study	Dictyocoela berillonum	Dikerogammarus villosus	Dniestrovskij Liman	4	Ukraine	SB1	B	B11	D. berillonum	SSU5	ITS1	LSU1
UA029A/19	this study	Dictyocoela berillonum	Dikerogammarus villosus	Dniestrovskij Liman	4	Ukraine	SB1	B	B13	D. berillonum	SSU5	ITS2	LSU1
UA029A/5	this study	Dictyocoela berillonum	Dikerogammarus villosus	Dniestrovskij Liman	4	Ukraine	SB1	B	B7	D. berillonum	SSU2	ITS2	LSU1
UA029A/7	this study	Dictyocoela berillonum	Dikerogammarus villosus	Dniestrovskij Liman	4	Ukraine	SB1	B	B7	D. berillonum	SSU2	ITS2	LSU1
UA029A/59	this study	Dictyocoela duebenum	Dikerogammarus villosus	Dniestrovskij Liman	4	Ukraine	SD3	D	D2	D. duebenum	SSU10	ITS3	LSU5
UA029A/62	this study	Dictyocoela duebenum	Dikerogammarus villosus	Dniestrovskij Liman	4	Ukraine	SD3	D	D2	D. duebenum	SSU10	ITS3	LSU5
ProbM33	this study	Dictyocoela muelleri	Pontogammarus robustoides	Dniestrovskij Liman	5	Ukraine	S3	-	M9	D. muelleri	SSU24	ITS12	LSU18
TBQ33-10	this study	Dictyocoela berillonum	Dikerogammarus villosus	Lake Sasyk	6	Ukraine	SB1	B	B11	D. berillonum	SSU5	ITS1	LSU1
TBQ33-18	this study	Dictyocoela berillonum	Dikerogammarus villosus	Lake Sasyk	6	Ukraine	SB1	B	B11	D. berillonum	SSU5	ITS1	LSU1
TBQ33-24	this study	Dictyocoela berillonum	Dikerogammarus villosus	Lake Sasyk	6	Ukraine	SB1	B	B11	D. berillonum	SSU5	ITS1	LSU1
TBQ33-40	this study	Dictyocoela berillonum	Dikerogammarus villosus	Lake Sasyk	6	Ukraine	SB1	B	B11	D. berillonum	SSU5	ITS1	LSU1
TBQ33-8	this study	Dictyocoela berillonum	Dikerogammarus villosus	Lake Sasyk	6	Ukraine	SB1	B	B11	D. berillonum	SSU5	ITS1	LSU1
TBQ33-9	this study	Dictyocoela berillonum	Dikerogammarus villosus	Lake Sasyk	6	Ukraine	SB1	B	B14	D. berillonum	SSU7	ITS1	LSU1
GbalM59	this study	Dictyocoela roeselum	Gammarus balcanicus	small river in village Oniskine	7	Ukraine	SR5	R	R4	D. roeselum	SSU15	ITS6	LSU9
GbalM60	this study	Dictyocoela roeselum	Gammarus balcanicus	small river in village Oniskine	7	Ukraine	SR5	R	R4	D. roeselum	SSU15	ITS6	LSU9
GvarM48	this study	Dictyocoela muelleri	Gammarus varsoviensis	Teteriv river	8	Ukraine	S2	-	M18	D. muelleri	SSU31	ITS15	LSU23
GvarM52	this study	Dictyocoela muelleri	Gammarus varsoviensis	Tal river	9	Ukraine	S1	-	-	-
GvarM56	this study	Dictyocoela muelleri	Gammarus varsoviensis	Tal river	9	Ukraine	S1	-	M19	D. muelleri	SSU32	ITS15	LSU24
ProbM32	this study	Dictyocoela berillonum	Pontogammarus robustoides	Kievski Reservoir	10	Ukraine	SB1	B	B7	D. berillonum	SSU2	ITS2	LSU1
GvarM40	this study	Dictyocoela roeselum	Gammarus varsoviensis	Stochid river	11	Ukraine	SR1	R	R2	D. roeselum	SSU13	ITS5	LSU8
GvarM41	this study	Dictyocoela roeselum	Gammarus varsoviensis	Stochid river	11	Ukraine	SR2	R	R3	D. roeselum	SSU14	ITS5	LSU8
GvarMB7	this study	Dictyocoela muelleri	Gammarus varsoviensis	Prypec-Bug Canal	12	Belarus	SM1	M	M15	D. muelleri	SSU28	ITS14	LSU22
GvarMB6	this study	Dictyocoela muelleri	Gammarus varsoviensis	Prypec-Bug Canal	12	Belarus	SM2	M	M17	D. muelleri	SSU30	ITS14	LSU22
GvarMB5	this study	Dictyocoela muelleri	Gammarus varsoviensis	Prypec-Bug Canal	12	Belarus	SM4	M	M16	D. muelleri	SSU29	ITS14	LSU22
DBP6	this study	Dictyocoela berillonum	Dikerogammarus haemobaphes	Bug River	13	Poland	SB1	B	B5	D. berillonum	SSU2	ITS1	LSU3
DBP2	this study	Dictyocoela muelleri	Dikerogammarus haemobaphes	Bug River	13	Poland	SL1	L	M20	D. muelleri	SSU33	ITS16	LSU25
PrOv2	this study	Dictyocoela muelleri	Pontogammarus robustoides	Zegrzynski Reservoir	14	Poland	S4	-	M10	D. muelleri	SSU22	ITS11	LSU19
ZS79	this study	Dictyocoela berillonum	Dikerogammarus villosus	Zegrzynski Reservoir	14	Poland	SB1	B	B11	D. berillonum	SSU5	ITS1	LSU1
ZSH4	this study	Dictyocoela berillonum	Dikerogammarus haemobaphes	Zegrzynski Reservoir	14	Poland	SB1	B	B11	D. berillonum	SSU5	ITS1	LSU1
ZWH12	this study	Dictyocoela berillonum	Dikerogammarus haemobaphes	Zegrzynski Reservoir	14	Poland	SB1	B	B12	D. berillonum	SSU6	ITS1	LSU1
ZWC43	this study	Dictyocoela berillonum	Chaetogammarus ischnus	Zegrzynski Reservoir	14	Poland	SB1	B	B4	D. berillonum	SSU2	ITS1	LSU1
ZWPr4	this study	Dictyocoela berillonum	Pontogammarus robustoides	Zegrzynski Reservoir	14	Poland	SB1	B	B4	D. berillonum	SSU2	ITS1	LSU1
ZS59	this study	Dictyocoela berillonum	Dikerogammarus villosus	Zegrzynski Reservoir	14	Poland	SB1	B	B6	D. berillonum	SSU3	ITS1	LSU1
ZWPr2	this study	Dictyocoela berillonum	Pontogammarus robustoides	Zegrzynski Reservoir	14	Poland	SB1	B	B8	D. berillonum	SSU2	ITS2	LSU4
ZWH19	this study	Dictyocoela muelleri	Dikerogammarus haemobaphes	Zegrzynski Reservoir	14	Poland	SL1	L	-	-	-	-	-
ZWH16	this study	Dictyocoela muelleri	Dikerogammarus haemobaphes	Zegrzynski Reservoir	14	Poland	SL1	L	M22	D. muelleri	SSU33	ITS17	LSU27
ZWPr1	this study	Dictyocoela muelleri	Pontogammarus robustoides	Zegrzynski Reservoir	14	Poland	SL1	L	M23	D. muelleri	SSU35	ITS17	LSU26
PrOv1	this study	Dictyocoela muelleri	Pontogammarus robustoides	Zegrzynski Reservoir	14	Poland	SL2	L	M21	D. muelleri	SSU34	ITS17	LSU26
PLZWC12	this study	Dictyocoela sp. N1	Chaetogammarus ischnus	Zegrzynski Reservoir	14	Poland	SN1	-	N1	Dictyocoela sp. N	SSU19	ITS10	LSU12
PLZWC31	this study	Dictyocoela sp. N1	Chaetogammarus ischnus	Zegrzynski Reservoir	14	Poland	SN1	-	N1	Dictyocoela sp. N	SSU19	ITS10	LSU12
PLZWC37	this study	Dictyocoela sp. N1	Chaetogammarus ischnus	Zegrzynski Reservoir	14	Poland	SN1	-	N1	Dictyocoela sp. N	SSU19	ITS10	LSU12
PLZWC47	this study	Dictyocoela sp. N1	Chaetogammarus ischnus	Zegrzynski Reservoir	14	Poland	SN1	-	N1	Dictyocoela sp. N	SSU19	ITS10	LSU12
PLZWC50	this study	Dictyocoela sp. N1	Chaetogammarus ischnus	Zegrzynski Reservoir	14	Poland	SN1	-	N1	Dictyocoela sp. N	SSU19	ITS10	LSU12
PLZWC9	this study	Dictyocoela sp. N1	Chaetogammarus ischnus	Zegrzynski Reservoir	14	Poland	SN1	-	N1	Dictyocoela sp. N	SSU19	ITS10	LSU12
PLZWC18	this study	Dictyocoela sp. N1	Chaetogammarus ischnus	Zegrzynski Reservoir	14	Poland	SN1	-	N2	Dictyocoela sp. N	SSU19	ITS10	LSU13
PLZWC19	this study	Dictyocoela sp. N1	Chaetogammarus ischnus	Zegrzynski Reservoir	14	Poland	SN1	-	N3	Dictyocoela sp. N	SSU19	ITS10	LSU14
PL155W-08	this study	Dictyocoela berillonum	Dikerogammarus haemobaphes	Vistula River	15	Poland	SB1	B	-	-	-	-	-
PL155W-11	this study	Dictyocoela berillonum	Dikerogammarus haemobaphes	Vistula River	15	Poland	SB1	B	-	-	-	-	-
PL155W-17	this study	Dictyocoela berillonum	Dikerogammarus haemobaphes	Vistula River	15	Poland	SB1	B	-	-	-	-	-
PL155W-19	this study	Dictyocoela berillonum	Dikerogammarus haemobaphes	Vistula River	15	Poland	SB1	B	-	-	-	-	-
PL155W-23	this study	Dictyocoela berillonum	Dikerogammarus haemobaphes	Vistula River	15	Poland	SB1	B	-	-	-	-	-
PL155W-24	this study	Dictyocoela berillonum	Dikerogammarus haemobaphes	Vistula River	15	Poland	SB1	B	-	-	-	-	-
PL155W-26	this study	Dictyocoela berillonum	Dikerogammarus haemobaphes	Vistula River	15	Poland	SB1	B	-	-	-	-	-
PL155W-30	this study	Dictyocoela berillonum	Dikerogammarus haemobaphes	Vistula River	15	Poland	SB1	B	-	-	-	-	-
PL155W-34	this study	Dictyocoela berillonum	Dikerogammarus haemobaphes	Vistula River	15	Poland	SB1	B	-	-	-	-	-
PL155W-36	this study	Dictyocoela berillonum	Dikerogammarus haemobaphes	Vistula River	15	Poland	SB1	B	-	-	-	-	-
PL155W-43	this study	Dictyocoela berillonum	Dikerogammarus haemobaphes	Vistula River	15	Poland	SB1	B	-	-	-	-	-
PL155W-45	this study	Dictyocoela berillonum	Dikerogammarus haemobaphes	Vistula River	15	Poland	SB1	B	-	-	-	-	-
DWS11	this study	Dictyocoela berillonum	Dikerogammarus haemobaphes	Vistula River	15	Poland	SB1	B	B11	D. berillonum	SSU5	ITS1	LSU1
DWP9	this study	Dictyocoela berillonum	Dikerogammarus haemobaphes	Vistula River	15	Poland	SB1	B	B6	D. berillonum	SSU3	ITS1	LSU1
GbOv2	this study	Dictyocoela roeselum	Gammarus balcanicus	stream in Bieszczady Mt	16	Poland	SR6	R	R6	D. roeselum	SSU17	ITS8	LSU11
GbOv3	this study	Dictyocoela roeselum	Gammarus balcanicus	stream in Bieszczady Mt	16	Poland	SR6	R	R7	D. roeselum	SSU18	ITS9	LSU11
GfOv	this study	Dictyocoela roeselum	Gammarus fossarum	stream near Lodz	17	Poland	SR7	R	R1	D. roeselum	SSU12	ITS4	LSU7
PLMW8-10	this study	Dictyocoela berillonum	Pontogammarus robustoides	Masurian Lakes	18	Poland	SB1	B	-	-	-	-	-
PLMW8-11	this study	Dictyocoela berillonum	Pontogammarus robustoides	Masurian Lakes	18	Poland	SB1	B	-	-	-	-	-
PLMW8-14	this study	Dictyocoela berillonum	Pontogammarus robustoides	Masurian Lakes	18	Poland	SB1	B	-	-	-	-	-
DML3	this study	Dictyocoela berillonum	Dikerogammarus haemobaphes	Masurian Lakes	18	Poland	SB4	B	B9	D. berillonum	SSU4	ITS1	LSU1
DZT3	this study	Dictyocoela berillonum	Dikerogammarus haemobaphes	Vistula Lagoon	19	Poland	SB1	B	B10	D. berillonum	SSU5	ITS1	LSU3
DZW10	this study	Dictyocoela berillonum	Dikerogammarus haemobaphes	Vistula Lagoon	19	Poland	SB1	B	B11	D. berillonum	SSU5	ITS1	LSU1
DOR13	this study	Dictyocoela berillonum	Dikerogammarus haemobaphes	Oder River	20	Poland	SB1	B	-	-	-	-	-
DOR11	this study	Dictyocoela berillonum	Dikerogammarus haemobaphes	Oder River	20	Poland	SB1	B	B11	D. berillonum	SSU5	ITS1	LSU1
DWN13	this study	Dictyocoela berillonum	Dikerogammarus haemobaphes	Oder River	20	Poland	SB1	B	B11	D. berillonum	SSU5	ITS1	LSU1
DOC7	this study	Dictyocoela berillonum	Dikerogammarus haemobaphes	Oder River	20	Poland	SB1	B	B12	D. berillonum	SSU6	ITS1	LSU1
DOR7	this study	Dictyocoela berillonum	Dikerogammarus haemobaphes	Oder River	20	Poland	SB1	B	B12	D. berillonum	SSU6	ITS1	LSU1
DOR9	this study	Dictyocoela berillonum	Dikerogammarus haemobaphes	Oder River	20	Poland	SB1	B	B16	D. berillonum	SSU9	ITS1	LSU1
DOP12	this study	Dictyocoela berillonum	Dikerogammarus haemobaphes	Oder River	21	Poland	SB1	B	B11	D. berillonum	SSU5	ITS1	LSU1
DOP4	this study	Dictyocoela berillonum	Dikerogammarus haemobaphes	Oder River	21	Poland	SB1	B	B11	D. berillonum	SSU5	ITS1	LSU1
DOP2	this study	Dictyocoela berillonum	Dikerogammarus haemobaphes	Oder River	21	Poland	SB1	B	B12	D. berillonum	SSU6	ITS1	LSU1
DOP6	this study	Dictyocoela berillonum	Dikerogammarus haemobaphes	Oder River	21	Poland	SB1	B	B12	D. berillonum	SSU6	ITS1	LSU1
DOP13	this study	Dictyocoela berillonum	Dikerogammarus haemobaphes	Oder River	21	Poland	SB2	B	B15	D. berillonum	SSU8	ITS1	LSU1
DOS4	this study	Dictyocoela muelleri	Dikerogammarus haemobaphes	Oder River	21	Poland	SL1	L	M22	D. muelleri	SSU33	ITS17	LSU27
PL34Od-31	this study	Dictyocoela berillonum	Dikerogammarus haemobaphes	Oder River	22	Poland	SB1	B	-	-	-	-	-
PL34Od-36	this study	Dictyocoela berillonum	Dikerogammarus haemobaphes	Oder River	22	Poland	SB1	B	-	-	-	-	-
PL34Od-38	this study	Dictyocoela berillonum	Dikerogammarus haemobaphes	Oder River	22	Poland	SB1	B	-	-	-	-	-
PL34Od-47	this study	Dictyocoela berillonum	Dikerogammarus haemobaphes	Oder River	22	Poland	SB1	B	-	-	-	-	-
D04/Ct-1	this study	Dictyocoela berillonum	Chaetogammarus trichiatus	Mittellandkanal	23	Germany	SB1	B	B11	D. berillonum	SSU5	ITS1	LSU1
DEB2	this study	Dictyocoela duebenum	Echinogammarus berilloni	Aa River near Munster	24	Germany	SD1	D	D3	D. duebenum	SSU11	ITS3	LSU6
D08/Ct-17	this study	Dictyocoela berillonum	Chaetogammarus trichiatus	Ijssel River (Rhine tributary)	25	the Netherlands	SB1	B	B2	D. berillonum	SSU1	ITS1	LSU1
D08/Ct-3	this study	Dictyocoela berillonum	Chaetogammarus trichiatus	Ijssel River (Rhine tributary)	25	the Netherlands	SB1	B	B3	D. berillonum	SSU2	ITS1	LSU2
FREXP-C5	this study	Dictyocoela muelleri	Dikerogammarus villosus	River Rhine	26	France	S4	-	M7	D. muelleri	SSU23	ITS13	LSU18
GRR23	this study	Dictyocoela roeselum	Gammarus roeselii	River Rhine	26	France	SR4	R	R5	D. roeselum	SSU16	ITS7	LSU10
GRR24	this study	Dictyocoela roeselum	Gammarus roeselii	River Rhine	26	France	SR4	R	R5	D. roeselum	SSU16	ITS7	LSU10
ALP25-17	this study	Dictyocoela muelleri	Dikerogammarus villosus	Lake Biel	27	Switzerland	S4	-	M3	D. muelleri	SSU21	ITS12	LSU15
ALP25-19	this study	Dictyocoela muelleri	Dikerogammarus villosus	Lake Biel	27	Switzerland	S4	-	M6	D. muelleri	SSU23	ITS12	LSU17
ALP23-22	this study	Dictyocoela muelleri	Dikerogammarus villosus	Lake Neuchatel	28	Switzerland	S4	-	M2	D. muelleri	SSU20	ITS11	LSU15
ALP30-10	this study	Dictyocoela muelleri	Dikerogammarus villosus	Lake Zug	29	Switzerland	S4	-	M4	D. muelleri	SSU22	ITS12	LSU15
ALP30-3	this study	Dictyocoela muelleri	Dikerogammarus villosus	Lake Zug	29	Switzerland	S4	-	M5	D. muelleri	SSU22	ITS12	LSU16
ALP31-21	this study	Dictyocoela muelleri	Dikerogammarus villosus	Lake Zurich	30	Switzerland	S4	-	M4	D. muelleri	SSU22	ITS12	LSU15
ALP31-37	this study	Dictyocoela muelleri	Dikerogammarus villosus	Lake Zurich	30	Switzerland	S4	-	M8	D. muelleri	SSU22	ITS12	LSU18
ALP33-38	this study	Dictyocoela muelleri	Dikerogammarus villosus	Lake Greifen	31	Switzerland	S4	-	M4	D. muelleri	SSU22	ITS12	LSU15
ALPM41-2	this study	Dictyocoela muelleri	Gammarus roeselii	Lake Ammer	32	Germany	S5	-	M12	D. muelleri	SSU26	ITS12	LSU20
ALPM41-1	this study	Dictyocoela muelleri	Gammarus roeselii	Lake Ammer	32	Germany	S6	-	M11	D. muelleri	SSU25	ITS12	LSU20
HBUD18	this study	Dictyocoela muelleri	Dikerogammarus bispinosus	Danube River	33	Hungary	S4	-	-	-
GU196258	Wilkinson et al., 2011	Dictyocoela sp. GF	Gammarus fossarum	Czech Republic	34	Czech Republic	SR8	R	-	-	-	-	-
AJ438961	Terry et al., 2004	Dictyocoela deshayesum	Talorchestia deshayesei	Grande Plage, Ile d'Oleron	35	France	ST2	T	T1	-	-	-	-
AJ438959	Terry et al., 2004	Dictyocoela cavimanum	Talitrus sp.	Grande Plage, Ile d'Oleron	35	France	ST3	T	T2	-	-	-	-
AJ438956	Terry et al., 2004	Dictyocoela muelleri	Gammarus roeselii	River Ouche	36	France	SM1	M	M14	D. muelleri	SSU23	ITS19	LSU31
AY584252	Haine et al., 2004	Dictyocoela sp. roeselum	Gammarus roeselii	River Ouche	36	France	SR4	R	-	-	-	-	-
HQ681050	Wilkinson et al., 2011	Dictyocoela sp. 23 JEI-2011	Gammarus duebeni celticus	Plonevez du Faou	37	France	SR10	R	-	-	-	-	-
HQ681059	Wilkinson et al., 2011	Dictyocoela sp. 42 JEI-2011	Echinogammarus berilloni	Poitiers	38	France	SB3	B	-	-	-	-	-
FN434090	Krebes et al., 2010	Dictyocoela muelleri	Gammarus duebeni duebeni	river Aulne	39	France	S9	-	-	-	-	-	-
HQ681041	Wilkinson et al., 2011	Dictyocoela sp. 7 JEI-2011	Gammarus duebeni duebeni	Isle of Man	40	United Kingdom	SD13	D	-	-	-	-	-
AJ438960	Terry et al., 2004	Dictyocoela cavimanum	Orchestia cavimana	Isle of Cumbrae	41	United Kingdom	ST3	T	T3	-	-	-	-
AJ438958	Terry et al., 2004	Dictyocoela gammarellum	Orchestia gammarellus	Isle of Cumbrae	41	United Kingdom	ST4	T	-	-	-	-	-
FN434091	Krebes et al., 2010	Dictyocoela duebenum	Gammarus duebeni duebeni	Atlantic Ocean	44	Iceland	SD3	D	-	-	-	-	-
AJ438955	Terry et al., 2004	Dictyocoela muelleri	Gammarus duebeni celticus	Bally Ronan Marina, Loch Neagh	45	Ireland	S4	-	M1	D. muelleri	SSU38	ITS16	LSU30
HQ681057	Wilkinson et al., 2011	Dictyocoela sp. 40 JEI-2011	Pontogammarus robustoides	Gulf of Riga	46	Lithuania	SB1	B	-	-	-	-	-
HQ681037	Wilkinson et al., 2011	Dictyocoela sp. 2 JEI-2011	Gammarus duebeni duebeni	Narvik	47	Norway	SD5	D	-	-	-	-	-
HQ681054	Wilkinson et al., 2011	Dictyocoela sp. 36 JEI-2011	Gammarus duebeni duebeni	Trondheim	48	Norway	SM3	M	-	-	-	-	-
HQ683742	Wilkinson et al., 2011	Dictyocoela sp. 33 JEI-2011	Dikerogammarus haemobaphes	Goslawskie Lake	49	Poland	S11	-	-	-	-	-	-
HQ683745	Wilkinson et al., 2011	Dictyocoela sp. 32 JEI-2011	Dikerogammarus haemobaphes	Goslawskie Lake	49	Poland	S12	-	-	-	-	-	-
HQ683743	Wilkinson et al., 2011	Dictyocoela sp. 30 JEI-2011	Dikerogammarus haemobaphes	Goslawskie Lake	49	Poland	S4	-	-	-	-	-	-
HQ683744	Wilkinson et al., 2011	Dictyocoela sp. 31 JEI-2011	Dikerogammarus haemobaphes	Goslawskie Lake	49	Poland	S8	-	-	-	-	-	-
HQ681043	Wilkinson et al., 2011	Dictyocoela sp. 9 JEI-2011	Gammarus pulex	Gulf of Puck, Baltic	50	Poland	SD25	D	-	-	-	-	-
HQ681051	Wilkinson et al., 2011	Dictyocoela sp. 25 JEI-2011	Gammarus pulex	stream in Gdynia	51	Poland	SR3	R	-	-	-	-	-
KF830272	GenBank	Dictyocoela berillonum A22A25	Dikerogammarus haemobaphes	Vistula River	52	Poland	SB1	B	-	-	-	-	-
KR349181	GenBank	Dictyocoela berillonum A22	Dikerogammarus haemobaphes	Vistula River	52	Poland	SB1	B	-	-	-	-	-
KR349182	GenBank	Dictyocoela berillonum A23	Dikerogammarus haemobaphes	Vistula River	52	Poland	SB1	B	-	-	-	-	-
KR349183	GenBank	Dictyocoela berillonum A24	Dikerogammarus haemobaphes	Vistula River	52	Poland	SB1	B	-	-	-	-	-
KR349184	GenBank	Dictyocoela berillonum A25	Dikerogammarus haemobaphes	Vistula River	52	Poland	SB1	B	-	-	-	-	-
KM657354	GenBank	Dictyocoela berillonum	Dikerogammarus haemobaphes	Vistula River	52	Poland	SB1	B	B12	D. berillonum	SSU6	ITS1	LSU1
HQ681061	Wilkinson et al., 2011	Dictyocoela sp. 44 JEI-2011	Gammarus duebeni duebeni	Gotland	53	Sweden	S7	-	-	-	-	-	-
HQ681042	Wilkinson et al., 2011	Dictyocoela sp. 8 JEI-2011	Gammarus duebeni duebeni	Gotland	53	Sweden	SD27	D	-	-	-	-	-
HQ681056	Wilkinson et al., 2011	Dictyocoela sp. 38 JEI-2011	Gammarus pulex	St. Petersburg	54	Russia	SL3	L	-	-	-	-	-
KJ019842	GenBank	Dictyocoela muelleriMD1	Dikerogammarus villosus	River Rhine	55	the Netherlands	S4	-	-	-	-	-	-
KJ019843	GenBank	Dictyocoela muelleriMD33	Dikerogammarus villosus	River Rhine	55	the Netherlands	S4	-	-	-	-	-	-
KJ019844	GenBank	Dictyocoela berillonum MD39	Dikerogammarus villosus	Rhine River	55	the Netherlands	SB1	B	-	-	-	-	-
HQ681048	Wilkinson et al., 2011	Dictyocoela sp. 15 JEI-2011	Gammarus duebeni duebeni	Largs, Scotland	56	United Kingdom	SD17	D	-	-	-	-	-
GU196256	Wilkinson et al., 2011	Dictyocoela sp. GL	Gammarus lacustris	Loch Kinardochy, Scotland	58	United Kingdom	SR9	R	-	-	-	-	-
JQ673481	Yang et al., 2011	Dictyocoela berillonum	Echinoaggamrus marinus	Langstone Harbour	59	United Kingdom	SB6	B	-	-	-	-	-
JQ673482	Yang et al., 2011	Dictyocoela duebenum	Echinogammarus marinus	Langstone Harbour	59	United Kingdom	SD2	D	-	-	-	-	-
KM486059	Etxabe et al. 2015	Dictyocoela berillonum DhMic	Dikerogammarus haemobaphes	Bell Weir, Surrey	60	United Kingdom	SB1	B	-	-	-	-	-
AF044391	GenBank	Glugea anomala	Gasterosteus aculeatus	no data	-	Norway	OUT	-	OUT	-	-	-	-
GQ203287	Lovy et al., 2009	Glugea hertwigi	Osmerus mordax	no data	-	Canada	OUT	-	OUT	-	-	-	-
GQ246188	Ovcharenko et al., 2010	Cucumispora dikerogammari	Dikerogammarus villosus	Saone River	-	France	OUT	-	OUT	-	-	-	-
AF397404	Terry et al., 2004	Dictyocoela duebenum	G. duebeni duebeni, G. pulex, G. tigrinus, G. locusta, E. berilloni	Isle of Man, Isle of Cumbrae	40, 41	United Kingdom	SD3	D	D1	D. duebenum	SSU37	ITS3	LSU29
AJ438957	Terry et al., 2004	Dictyocoela berillonum	Echinogammarus berilloni, E. marinus, G. duebeni duebeni, G. tigrinus, Melita palmata	Isle of Man, Isle of Cumbrae, L'Auxance, Quincay, Poitiers	40, 41, 38, 42	United Kingdom, France	SB5	B	B1	D. berillonum	SSU36	ITS18	LSU28
KR871363	Grabner et al., 2015	Dictyocoela duebenum 9	Gammarus pulex	Rhine-Westphalia	43*	Germany	S10	-	-	-	-	-	-
KR871364	Grabner et al., 2015	Dictyocoela berillonum 1	Echinogammarus trichiatus	Rhine-Westphalia	43*	Germany	SB1	B	-	-	-	-	-
KR871365	Grabner et al., 2015	Dictyocoela berillonum 2	Dikerogammarus haemobaphes, Echinogammarus trichiatus	Rhine-Westphalia	43*	Germany	SB1	B	-	-	-	-	-
KR871355	Grabner et al., 2015	Dictyocoela duebenum 1	Gammarus fossarum	Rhine-Westphalia	43*	Germany	SD20	D	-	-	-	-	-
KR871380	Grabner et al., 2015	Dictyocoela duebenum	Gammarus fossarum	Rhine-Westphalia	43*	Germany	SD21	D	-	-	-	-	-
KR871356	Grabner et al., 2015	Dictyocoela duebenum 2	Gammarus pulex, G. roeselli	Rhine-Westphalia	43*	Germany	SD25	D	-	-	-	-	-
KR871357	Grabner et al., 2015	Dictyocoela duebenum 3	Echinogammarus berilloni, Gammarus roeselli	Rhine-Westphalia	43*	Germany	SD3	D	-	-	-	-	-
KR871358	Grabner et al., 2015	Dictyocoela duebenum 4	Echinogammarus berilloni, Gammarus roeselli	Rhine-Westphalia	43*	Germany	SD3	D	-	-	-	-	-
KR871362	Grabner et al., 2015	Dictyocoela duebenum 8	Dikerogammarus haemobaphes	Rhine-Westphalia	43*	Germany	SL1	L	-	-	-	-	-
KR871361	Grabner et al., 2015	Dictyocoela duebenum 7	Gammarus pulex, G. roeselii	Rhine-Westphalia	43*	Germany	SL3	L	-	-	-	-	-
KR871359	Grabner et al., 2015	Dictyocoela duebenum 5	Gammarus pulex	Rhine-Westphalia	43*	Germany	SR3	R	-	-	-	-	-
HQ681038	Wilkinson et al., 2011	Dictyocoela sp. 3 JEI-2011	Gammarus duebeni duebeni	Narvik, St. Petersburg	47, 54	Norway, Russia	SD7	D	-	-	-	-	-
JQ673483	Short et al., 2012	Dictyocoela duebenum	Echinogammarus marinus	Inner Bay, Scotland	57*	United Kingdom	SD18	D	-	-	-	-	-
KP091740	Ironside and Alexander, 2015	Dictyocoela duebenum	Gammarus pulex	Sheriff’s Port	57*	United Kingdom	SD22	D	-	-	-	-	-
KX364285	Stentiford et al. 2017	Unikaryon legeri	digenean Meiogymnophallus minutus	Ría de Arousa	no data	Spain	OUT	-	OUT	-	-	-	-
KF537632	Winters and Faisal, 2014	Dictyocoela diporeiae	Diporeia sp.	Lake Superior	not shown	USA	DDIP	Dip	Ddip	D. diporeiae	SSU39	ITS20	LSU31
KT956057	GenBank	Dictyocoela sp. EV.L-9	Eulimnogammarus verrucosus	Baikal Lake	not shown	Russia	S13	-	-	-	-	-	-
HQ681045	Wilkinson et al., 2011	Dictyocoela sp. 11 JEI-2011	Gammarus lacustris	Baikal Lake	not shown	Russia	S14	-	-	-	-	-	-
FJ756216	GenBank	Dictyocoela sp. BLAC VER	Eulimnogammarus verrucosus	Baikal Lake	not shown	Russia	S15	-	-	-	-	-	-
HQ681046	Wilkinson et al., 2011	Dictyocoela sp. 12 JEI-2011	Gammarus lacustris	Baikal Lake	not shown	Russia	S16	-	-	-	-	-	-
FJ756215	GenBank	Dictyocoela sp. BLAC LAC2	Gammarus lacustris	Baikal Lake	not shown	Russia	S17	-	-	-	-	-	-
HQ681060	Wilkinson et al., 2011	Dictyocoela sp. 43 JEI-2011	Gammarus lacustris	Baikal Lake	not shown	Russia	S18	-	-	-	-	-	-
FJ756198	GenBank	Dictyocoela sp. BLAP CAN	Pallasea cancellus	Baikal Lake	not shown	Russia	SD10	D	-	-	-	-	-
FJ756199	GenBank	Dictyocoela sp. BLAP LAP1	Acanthogammarus lappaceus	Baikal Lake	not shown	Russia	SD10	D	-	-	-	-	-
FJ756200	GenBank	Dictyocoela sp. BLAP LAP2	Acanthogammarus lappaceus	Baikal Lake	not shown	Russia	SD10	D	-	-	-	-	-
FJ756201	GenBank	Dictyocoela sp. BLAP LAP3	Acanthogammarus lappaceus	Baikal Lake	not shown	Russia	SD10	D	-	-	-	-	-
FJ756202	GenBank	Dictyocoela sp. BLAP PAR1	Dorogostaiskia parasitica	Baikal Lake	not shown	Russia	SD10	D	-	-	-	-	-
FJ756207	GenBank	Dictyocoela sp. BLAP PAR6	Dorogostaiskia parasitica	Baikal Lake	not shown	Russia	SD10	D	-	-	-	-	-
FJ756209	GenBank	Dictyocoela sp. BLAP PAR8	Dorogostaiskia parasitica	Baikal Lake	not shown	Russia	SD10	D	-	-	-	-	-
FJ756210	GenBank	Dictyocoela sp. BLAP VIC	Acanthogammarus victorii	Baikal Lake	not shown	Russia	SD10	D	-	-	-	-	-
FJ820217	GenBank	Dictyocoela cloneB1FAS3 FAS1	Gmelinoides fasciatus	Baikal Lake	not shown	Russia	SD10	D	-	-	-	-	-
FJ820218	GenBank	Dictyocoela clone B2FAS3 FAS1	Gmelinoides fasciatus	Baikal Lake	not shown	Russia	SD10	D	-	-	-	-	-
FJ820235	GenBank	Dictyocoela clone B3FAS3 FAS1	Gmelinoides fasciatus	Baikal Lake	not shown	Russia	SD10	D	-	-	-	-	-
FJ820236	GenBank	Dictyocoela clone B4FAS3 FAS1	Gmelinoides fasciatus	Baikal Lake	not shown	Russia	SD10	D	-	-	-	-	-
FJ756208	GenBank	Dictyocoela clone BLAP PAR7	Dorogostaiskia parasitica	Baikal Lake	not shown	Russia	SD11	D	-	-	-	-	-
FJ820237	GenBank	Dictyocoela clone BFAS3 FAS2	Gmelinoides fasciatus	Baikal Lake	not shown	Russia	SD12	D	-	-	-	-	-
GU196257	Wilkinson et al., 2011	Dictyocoela sp. GL2	Gammarus lacustris	Baikal Lake	not shown	Russia	SD14	D	-	-	-	-	-
HQ681053	Wilkinson et al., 2011	Dictyocoela sp. 28 JEI-2011	Gammarus lacustris	Irkutsk, Baikal drainage	not shown	Russia	SD15	D	-	-	-	-	-
FJ820206	GenBank	Dictyocoela clone BFAS2 FAS1	Gmelinoides fasciatus	Baikal Lake	not shown	Russia	SD16	D	-	-	-	-	-
FJ820233	GenBank	Dictyocoela clone BFAS2 FAS2	Gmelinoides fasciatus	Baikal Lake	not shown	Russia	SD19	D	-	-	-	-	-
FJ756212	GenBank	Dictyocoela sp. BCYA CYA1	Eulimnogammarus cyaneus	Baikal Lake	not shown	Russia	SD23	D	-	-	-	-	-
FJ756213	GenBank	Dictyocoela sp. BCYA CYA2	Eulimnogammarus cyaneus	Baikal Lake	not shown	Russia	SD24	D	-	-	-	-	-
FJ756214	GenBank	Dictyocoela sp. BLAC LAC1	Gammarus lacustris	Baikal Lake	not shown	Russia	SD26	D	-	-	-	-	-
HQ681044	Wilkinson et al., 2011	Dictyocoela sp. 10 JEI-2011	Gammarus lacustris	Baikal Lake	not shown	Russia	SD26	D	-	-	-	-	-
HM991451	Ryan and Kohler, 2010	Dictyocoela sp. GPM1	Gammarus pseudolimnaeus	Kalamazoo County, Michigan	not shown	USA	SD28	D	-	-	-	-	-
KT956055	GenBank	Dictyocoela sp. G.L.I-1	Gammarus lacustris	Irkutsk, Baikal drainage	not shown	Russia	SD29	D	-	-	-	-	-
FJ756205	GenBank	Dictyocoela sp. BLAP PAR4	Dorogostaiskia parasitica	Baikal Lake	not shown	Russia	SD3	D	-	-	-	-	-
FJ756203	GenBank	Dictyocoela sp. BLAP PAR2	Dorogostaiskia parasitica	Baikal Lake	not shown	Russia	SD4	D	-	-	-	-	-
FJ756204	GenBank	Dictyocoela sp. BLAP PAR3	Dorogostaiskia parasitica	Baikal Lake	not shown	Russia	SD6	D	-	-	-	-	-
FJ756206	GenBank	Dictyocoela sp. BLAP PAR5	Dorogostaiskia parasitica	Baikal Lake	not shown	Russia	SD8	D	-	-	-	-	-
KM977838	GenBank	Dictyocoela sp. EM-2105	Eulimnogammarus marituji	Baikal Lake	not shown	Russia	SD9	D	-	-	-	-	-
KT956061	GenBank	Dictyocoela sp. GLS-1	Gammarus lacustris	Lake Shira	not shown	Russia	SR11	R	-	-	-	-	-
KT956062	GenBank	Dictyocoela sp. GLS-2	Gammarus lacustris	Lake Shira	not shown	Russia	SR12	R	-	-	-	-	-
AJ966726	Slothouber Galbreath et al., 2010	Dictyocoela sp. HYAL	Hyalella sp.	Lake Beulah	not shown	USA	ST1	T	-	-	-	-	-
FJ756211	GenBank	Dictyocoela gammarellum	Ommatogammarus flavus	Baikal Lake	not shown	Russia	ST4	T	-	-	-	-	-
FJ820205	GenBank	Dictyocoela sp. B1FAS1 FAS1	Gmelinoides fasciatus	Baikal Lake	not shown	Russia	SX1	X	-	-	-	-	-
FJ820207	GenBank	Dictyocoela sp. B2FAS1 FAS1	Gmelinoides fasciatus	Baikal Lake	not shown	Russia	SX1	X	-	-	-	-	-
FJ820210	GenBank	Dictyocoela sp. B4FAS1 FAS1	Gmelinoides fasciatus	Baikal Lake	not shown	Russia	SX1	X	-	-	-	-	-
FJ820212	GenBank	Dictyocoela sp. B5FAS1 FAS1	Gmelinoides fasciatus	Baikal Lake	not shown	Russia	SX1	X	-	-	-	-	-
FJ820220	GenBank	Dictyocoela sp. B6FAS1 FAS1	Gmelinoides fasciatus	Baikal Lake	not shown	Russia	SX1	X	-	-	-	-	-
FJ820221	GenBank	Dictyocoela sp. BFAS1 FAS4	Gmelinoides fasciatus	Baikal Lake	not shown	Russia	SX1	X	-	-	-	-	-
FJ820234	GenBank	Dictyocoela sp. B12FAS1 FAS1	Gmelinoides fasciatus	Baikal Lake	not shown	Russia	SX1	X	-	-	-	-	-
FJ820211	GenBank	Dictyocoela sp. B3FAS1 FAS2	Gmelinoides fasciatus	Baikal Lake	not shown	Russia	SX2	X	-	-	-	-	-
FJ820213	GenBank	Dictyocoela sp. BFAS1 FAS3	Gmelinoides fasciatus	Baikal Lake	not shown	Russia	SX3	X	-	-	-	-	-
FJ820209	GenBank	Dictyocoela sp. BFAS1 FAS8	Gmelinoides fasciatus	Baikal Lake	not shown	Russia	SX4	X	-	-	-	-	-
FJ820216	GenBank	Dictyocoela sp. BFAS1 FAS10	Gmelinoides fasciatus	Baikal Lake	not shown	Russia	SX4	X	-	-	-	-	-
FJ820224	GenBank	Dictyocoela sp. BFAS1 FAS11	Gmelinoides fasciatus	Baikal Lake	not shown	Russia	SX4	X	-	-	-	-	-
FJ820214	GenBank	Dictyocoela sp. BFAS1 FAS9	Gmelinoides fasciatus	Baikal Lake	not shown	Russia	SX5	X	-	-	-	-	-
* - several closely related sites are indicated as one e.g. 43 - there are 8 sites closely situated in the same river system
References:
Etxabe, A., Short, S., Flood, T., Johns, T., & Ford, A. T. Pronounced and prevalent intersexuality does not impede the ‘Demon Shrimp’ invasion. PeerJ 3, e757; doi.org/10.7717/peerj.757 (2015).
Grabner, D. S., et al. Invaders, natives and their enemies: distribution patterns of amphipods and their microsporidian parasites in the Ruhr Metropolis, Germany. Parasit. Vectors 8, 4192015; doi.org/10.1186/s13071-015-1036-6 (2015).
Haine, E. R., et al. Coexistence of three microsporidia parasites in populations of the freshwater amphipod Gammarus roeseli: evidence for vertical transmission and positive effect on reproduction. Int. J. Parasitol. 34, 1137–1146 (2004).
Ironside, J. E., & Alexander, J. Microsporidian parasites feminise hosts without paramyxean co-infection: support for convergent evolution of parasitic feminization. Int. J. Parasitol. 45, 427-433 (2015).
Krebes, L., Blank, M., Frankowski, J., & Bastrop, R. Molecular characterisation of the Microsporidia of the amphipod Gammarus duebeni across its natural range revealed hidden diversity, wide-ranging prevalence and potential for coevolution. Infect. Genet. Evol. 10, 1027–1038 (2010).
Lovy, J., et al. Phylogeny and morphology of Glugea hertwigi from rainbow smelt Osmerus mordax found in Prince Edward Island, Canada. Dis. Aquat. Org. 86, 235-243 (2009).
Ovcharenko, M. O., et al. Cucumispora dikerogammari n. gen. (Fungi: Microsporidia) infecting the invasive amphipod Dikerogammarus villosus: a potential emerging disease in European rivers. Parasitology 137, 191–204 (2010).
Ryan, J. A. & Kohler, S. L. Virulence is context-dependent in a vertically transmitted aquatic host-microparasite system. Int. J. Parasitol. 40, 1665-1673 (2010).
Short, S., Guler, Y., Yang, G., Kille, P., & Ford, A.T. Paramyxean–microsporidian co-infection in amphipods: Is the consensus that Microsporidia can feminise their hosts presumptive? Int. J. Parasitol. 42, 683–691 (2012).
Slothouber Galbreath, J. G. M., Smith, J. E., Becnel, J. J., Butlin, R. K., & Dunn, A. M. Reduction in post-invasion genetic diversity in Crangonyx pseudogracilis (Amphipoda: Crustacea): a genetic bottleneck or the work of hitchhiking vertically transmitted microparasites? Biol. Invasions 12, 191–209 (2010).
Stentiford, G. D., et al. Hyperspora aquatica n.gn., n.sp. (Microsporidia), hyperparasitic in Marteilia cochillia (Paramyxida), is closely related to crustacean-infecting microspordian taxa. Parasitology 144, 186-199 (2017).
Terry, R. S., et al. Widespread vertical transmission and associated host sex-ratio distortion within the eukaryotic phylum Microspora. Proc. R. Soc. Lond. Ser. B – Biol. Sci. 271, 1783–1789 (2004).
Wilkinson, T. J., Rock, J., Whiteley, N. M., Ovcharenko, M. O., & Ironside J. E. Genetic diversity of the feminising microsporidian parasite Dictyocoela: New insights into host-specificity, sex and phylogeography. Int. J. Parasitol. 41, 959–966 (2011).
Winters, A. D., & Faisal, M. Molecular and ultrastructural characterization of Dictyocoela diporeiae n. sp. (Microsporidia), a parasite of Diporeia spp. (Amphipoda, Gammaridea) Parasite. 21, DOI:10.1051/parasite/2014028. 2014.
Yang, G., Short, S. J., Kille, P. & Ford, A.T. Microsporidia infections in the amphipod, Echinogammarus marinus (Leach): suggestions of varying causal mechanisms to intersexuality. Mar. Biol. 158, 461-470 (2011).

## Sheet: Supplementary Table S3
Europe-wide reassessment of Dictyocoela (Microsporidia) infecting native and invasive amphipods (Crustacea): molecular versus ultrastructural traits Karolina Bacela-Spychalska, Piotr Wróblewski, Tomasz Mamos, Michał Grabowski, Thierry Rigaud, Remi Wattier, Tomasz Rewicz, Alicja Konopacka, Mykola Ovcharenko
Supplementary Table 3. Genetic distance p for SSU (blue), ITS (black) and partial LSU (green) rDNA between Dictyocoela clades (below diagonal) and within clades (grey boxes). Above the diagonal standard error for the comparison between the clades is given.
species	Dber	Ddue	Droe	DspN	Dmue	Ddip	Ddes	Dcav
D. berillonum (Dber)	0.003	0.006	0.005	0.005	0.005	0.006	0.006	0.006
	0.05	0.085	0.07	0.086	0.071	0.083	0.078	0.1
	0.005	0.023	0.018	0.016	0.017	0.018	0.033	0.033
D. duebenum (Ddue)	0.045	0.002	0.003	0.005	0.004	0.006	0.007	0.007
	0.525	na	0.071	0.076	0.076	0.077	0.084	0.095
	0.178	0.0008	0.013	0.017	0.013	0.018	0.038	0.037
D. roeselum (Droe)	0.042	0.023	0.01	0.004	0.004	0.005	0.007	0.007
	0.472	0.409	0.26	0.071	0.064	0.066	0.072	0.082
	0.153	0.078	0.027	0.012	0.012	0.016	0.038	0.036
Dictyocoela sp. N (DspN)	0.04	0.028	0.029	na	0.004	0.005	0.006	0.007
	0.439	0.303	0.436	na	0.081	0.075	0.085	0.098
	0.127	0.113	0.076	0.005	0.012	0.016	0.038	0.037
D. muelleri (Dmue)	0.043	0.026	0.024	0.03	0.007	0.006	0.006	0.007
	0.365	0.357	0.373	0.395	0.1	0.068	0.076	0.09
	0.138	0.078	0.084	0.085	0.032	0.015	0.036	0.034
D. diporeiae (Ddip)	0.048	0.052	0.046	0.047	0.05	na	0.007	0.007
	0.402	0.294	0.376	0.273	0.28	na	0.077	0.08
	0.161	0.148	0.168	0.146	0.144	na	0.037	0.035
D. deshayesum (Ddes)	0.06	0.074	0.069	0.063	0.071	0.074	na	0.005
	0.6	0.412	0.509	0.424	0.379	0.361	na	0.083
	0.205	0.274	0.291	0.269	0.265	0.286	na	0.031
D. cavimanum (Dcav)	0.061	0.075	0.074	0.069	0.069	0.077	0.037	0.008
	0.538	0.444	0.389	0.5	0.367	0.267	0.259	na
	0.219	0.269	0.292	0.295	0.266	0.286	0.179	0.048

## Sheet: Supplementary Table S4
Europe-wide reassessment of Dictyocoela (Microsporidia) infecting native and invasive amphipods (Crustacea): molecular versus ultrastructural traits Karolina Bacela-Spychalska, Piotr Wróblewski, Tomasz Mamos, Michał Grabowski, Thierry Rigaud, Remi Wattier, Tomasz Rewicz, Alicja Konopacka, Mykola Ovcharenko
Supplementary Table S4. Diagnostic features analysed in BOLD for the 4 described and one new Dictyocoela species, aligned with the other Dictyocoela sequences. D – deletion, N – data not available (Alignment available in Supplementary Data1, Alignment 3).
	SSU																											ITS
position	1	3	19	20	22	40	112	127	134	150	300	336	346	446	701		959		986		1005		1075		1087		1128		1326		1328	1330	1336	1337
D. duebenum	A	C	A	T	C	T	G	C	T	A	T	C	A	A	C		C		T		G		A		A		C		T		C	T	A	T
D. roeselum	-	-	G	A	A	-	GT	-	-	-	-	-	C	G	T		-		TC		-		-		-		-		G		T	AT	T	AT
D. muelleri	-	-	G	A	A	-	T	G	C	-	-	-	-	-	T		-		-		-		-		AG		-		-		AT	T	T	A
D. sp. N	C	T	G	A	A	-	G	-	TG	-	G	-	-	-	T		-		A		-		C		-		-		-		G	C	G	C
D. berillonum	-	-	G	A	A	G	A	-	G	C	-	T	-	-	A		T		-		A		-		T		A		-		A	AT	A	A
D. diporeiae	-	-	G	A	A	-	G	-	G	-	-	-	-	-	T		-		-		-		-		G		-		-		A	T	T	G
D. deshayesum	-	-	G	A	A	-	G	A	A	G	-	-	-	-	T		-		G		-		-		-		-		-		T	T	T	G
D. cavimanum	-	-	G	A	A	-	G	T	A	-	-	-	-	-	T		-		G		-		-		G		-		-		A	T	T	G
D. gammarellum	-	-	G	A	A	-	C	T	-	-	-	-	-	T	T		-		-		-		-		G		-		-		T	AT	T	A
	LSU
position	1389	1393	1462	1515	1523	1578	1579	1580	1582	1588	1594	1615	1621	1622	1631	1632		1649		1668		1670		1672		1675		1677		1978		1762	1779
D. duebenum	A	T	D	G	A	T	T	C	C	D	A	C	T	A	T	A		A		A		A		T		G		A		T		G	A
D. roeselum	-	-	D	A	-	-	-	-	AT	D	G	T	-	-	-	-		T		-		G		-		-		-		-		AT	-
D. muelleri	AG	-	D	A	GA	-	-	-	AT	D	G	T	-	-	-	-		T		T		T		-		-		-		-		T	-
D. sp. N	T	A	C	A	A	-	-	-	T	D	G	T	-	G	C	-		T		G		T		-		-		-		-		T	-
D. berillonum	G	-	D	A	T	A	A	T	A	T	G	T	C	-	-	G		T		-		T		A		A		G		G		T	T
D. diporeiae	-	-	-	A	-	-	-	A	A	A	G	T	-	-	-	-		T		G		A		-		-		T		-		-	-
D. deshayesum	-	-	-	N	N	N	N	N	N	N	N	N	N	N	N	N		N		N		N		N		N		N		N		N	N
D. cavimanum	-	C	-	N	N	N	N	N	N	N	N	N	N	N	N	N		N		N		N		N		N		N		N		N	N
D. gammarellum	T	-	-	N	N	N	N	N	N	N	N	N	N	N	N	N		N		N		N		N		N		N			N	N	N
